# Supplementary material for: Cell-Based Platform for Antigen Testing and Its Application for SARS-CoV-2 Infection
Source: Microbiol Spectr. 2022 Jul 19;10(4):e00731-22. doi: 10.1128/spectrum.00731-22 (PMC9430147; doi:10.1128/spectrum.00731-22)
Supplement: Supplemental file 2 — Supplemental material. Download spectrum.00731-22-s0002.xlsx, XLSX file, 0.04 MB [file spectrum.00731-22-s0002.xlsx]

## Sheet: Fig2 
COVID-19 antigen test			DOI: 10.1128/spectrum.00731-2
		Fig2A
			Target-Cell count	SARS-CoV-2-Sgp-cells (N=4)				Non-engineered cells (N=4)				S/N
			40000	31381320	33828160	28546880	31857120	1363320	1045040	1248120	1091560	26.4559
			20000	31113320	31270920	27167520	27285120	1387000	1065560	1159760	1092080	24.8357
			10000	25341920	27125120	23578720	23455160	1607960	1555400	1299880	1186840	17.6105
			5000	16443040	18070960	18468760	18696120	1668240	1568240	1399960	1655400	11.3924
			2500	12895240	13896720	11431240	11979360	1608960	1418440	1487840	1442160	8.42692
			1250	10691120	9822760	8967600	9016520	1536640	1454360	1415800	1478240	6.54167
			625	5927320	6370080	5356120	5536200	1531800	1470160	1487680	1649320	3.77747
			313	4321640	4579640	4437880	3924480	1536200	1404160	1414440	1754280	2.8259
			156	2605240	2925480	3657800	3531160	1673920	1389840	1479080	1516880	2.09905
			78	2309600	2527440	2355440	2397680	1389880	1421720	1577760	1370880	1.66489
			39	2205440	2104720	2212880	1704080	1425960	1359680	1350160	1408160	1.48398
		Fig2B
			DxCell count	SARS-CoV-2-Sgp-cells (N=4)				Non-engineered cells (N=4)				S/N
			100000	59506160	57377760	60277440	56945920	35859520	36179520	34230360	35899680	1.64668
			50000	48730400	50215240	49712240	45769800	14991080	12760840	13394000	14138520	3.51686
			25000	42796360	40688560	42198760	38265480	5753080	5416960	5929560	5494360	7.25633
			12500	31970280	30933960	33010280	31862600	2480120	2403800	2315560	2115400	13.7175
			6250	21911200	21601320	23147600	24152120	893440	1016560	863080	1449720	21.5052
			3125	15296480	14188040	14744640	16000720	552440	327960	387480	492440	34.2153
			1563	8576160	8711200	8246240	9970320	187200	199920	208840	167880	46.4808
			781	4482760	4037480	4138200	5208520	123920	122200	81120	144360	37.8858
			391	2472680	2320800	3125000	3562560	62280	47240	68360	80480	44.4381
			195	1524120	1628600	1228960	1486080	35640	35960	28000	43520	40.9989
			98	686600	679760	761320	982920	27680	33880	46440	30040	22.534
		Fig2C
			Time of stimulation (Hr)	10K SARS-CoV-2-Sgp-cells (N=4)				10K Non-engineered cells (N=4)				S/N
			1	992040	1024240	979360	914760	957360	1029000	1074440	894120	0.988743
			2	1052280	1146360	1097840	1126240	1035080	994560	1062280	1174360	1.03667
			6	6791720	6693280	7102320	6769560	1223960	1285920	1242120	1154360	5.5758
			24	27385680	26195120	26378600	25311760	1555440	1664680	1738400	1684200	15.8476
			48	28644920	28919960	28450240	28038520	2046960	2090320	1803200	1905000	14.5375
			72	31423840	34859200	35500760	36289840	1905920	2242760	2460560	2082160	15.8862
			96	33816000	36208760	35764080	37325720	2061080	2046080	2017520	2137320	17.322
			Time of stimulation (Hr)	5K SARS-CoV-2-Sgp-cells (N=4)				5K Non-engineered cells (N=4)				S/N
			1	962040	1023400	971640	962240	1204280	1012040	1033480	980600	0.926466
			2	913600	973040	1239760	966520	1046440	1019320	973280	932240	1.03063
			6	4586640	4326040	4164800	3776760	1194360	1289680	1067920	1050680	3.66186
			24	22772600	19739520	19872800	19819720	1977280	1757600	1763760	1981560	10.9896
			48	26067320	24525440	25879760	25751520	2239320	2451720	1907520	2079320	11.7798
			72	28915960	31057640	32600600	30297480	2586520	3015200	2485640	2302440	11.8262
			96	32440880	35288360	35886440	32735080	2944320	3062680	3273360	3253920	10.8782
			Time of stimulation (Hr)	2.5K SARS-CoV-2-Sgp-cells (N=4)				2.5K Non-engineered cells (N=4)				S/N
			1	1098600	913680	973640	1187440	841680	947240	952040	957160	1.12851
			2	1119080	965200	1072080	1076880	953440	914960	975360	949080	1.11611
			6	3034080	3007720	2903880	2887640	1114640	1206360	1065240	999400	2.6982
			24	15841440	14843920	14170200	13508080	1450440	1583200	1593800	1970720	8.84544
			48	16729360	20391040	18484400	19691000	1507480	2453840	2202080	2337840	8.85704
			72	23390480	26491200	27243880	26437360	2960440	2771040	2839400	2658520	9.22248
			96	25359520	29378680	27466600	26317520	3501160	3948000	3560880	3627040	7.41421
		Fig2D
			Target-Cell count	SARS-CoV-2-Sgp-cells + Non-engineered cells, 1:1 (N=4)				SARS-CoV-2-Sgp-cells (N=4)				Non-engineered cells (N=4)				S/N (SARS-CoV-2-Sgp-cells + Non-engineered cells, 1:1)	S/N (SARS-CoV-2-Sgp-cells)
			20000	30137320	28811280	32028560	29796560	33777000	34567160	33673000	34019280	1132520	1243080	1102560	1014200	26.8843	30.2817
			10000	30714280	29549160	29870200	29381280	34109800	31823720	34479840	30246960	1205680	1287400	1086600	1216040	24.9212	27.2452
			5000	25231000	23355240	25006240	24303600	29952920	27975760	30234280	27253760	1250280	1281160	1228840	1282640	19.4126	22.8869
			2500	20687920	19777440	19963520	17934520	23787040	20981720	24362640	19809600	1211480	1166440	1250960	1188360	16.2673	18.4631
			1250	15102800	13790400	13899560	13243920	16144000	15882600	17474440	14859320	1568960	1141440	1252240	1192600	10.8698	12.4845
			625	9080360	8794040	9831000	10525920	11370920	10177320	11354240	10351480	1300680	1329120	1219480	1365000	7.33204	8.29529
			313	6682920	5926840	6418720	5734040	8256800	6858480	7011560	7095440	1459600	1206240	1174200	1192920	4.92007	5.80618
			156	3519200	4546720	4603360	4176920	5145400	4604280	4354760	4184360	1256680	1416320	1252960	1344120	3.19657	3.47031
			78	2577600	2613560	2568480	2781480	2917640	2428160	3326000	3255880	1319080	1406880	1279880	1234480	2.01154	2.27614
			39	1875440	2317720	2368280	2263600	2243920	2785640	2400800	2128720	1400280	1471280	1321520	1310240	1.60358	1.73697
			19	1614080	1815120	2099360	2080160	1878240	1982400	1738080	1751360	1411120	1291040	1398240	1162640	1.44569	1.39655

## Sheet: Fig3
COVID-19 antigen test			DOI: 10.1128/spectrum.00731-2
	Fig3A
		Target-Cell count	SARS-CoV2 infected Calu-3 cells			Uninfected Calu-3 cells			S/N
		20000	556502	511133	510369	88257	78172	81475	6.36538
		10000	463176	494007	503157	81723	75268	76746	6.24779
		5000	322991	270829	298508	88759	91201	107890	3.09998
		2500	228031	201516	189313	91387	79649	83949	2.42704
		1250	136811	105317	180906	84586	89361	98823	1.55088
		625	119235	147890	129478	89043	86948	85149	1.51874
		312.5	120579	114229	136777	75842	77637	53081	1.79892
		156.25	86017	112173	107224	79276	71854	62099	1.43233
		78	74050	90231	87022	103007	81965	73262	0.97316
	Fig3B
		Target-Cell count	SARS-CoV2 infected HEK293T/17 cells			Uninfected HEK293T/17 cells			S/N
		40000	18112	19446	16657	15684	17264	15363	1.12221
		20000	25651	20507	21044	21055	22888	17615	1.09169
		10000	26442	30988	31217	27527	29837	26652	1.05512
		5000	39015	48152	38760	41509	43193	35598	1.04677
		2500	45812	45870	55139	64222	55153	51940	0.857024
		1250	51374	47400	68982	77363	65892	53116	0.854281
		625	54905	59493	75339	71642	77200	53901	0.93585
		312.5	53680	75097	71136	68679	65599	47931	1.09716
		156.25	62514	67430	68144	74060	66914	52353	1.02463
	Fig3C
		Virus titer (PFU/ml)	VHH-Ty1 DxCells, N=3			DxCell with abrogated specificity (Control), N=3
		50000	265183	242884	251304	27997	28400	28338
		25000	191974	184005	178797	30371	27843	29515
		12500	123488	120161	122337	29565	27426	28939
		6250	77946	77852	79185	30033	28452	27549
		3125	48877	46975	43895	30412	33765	28717
		1563	28848	26200	27371	29383	31485	29317
		781.3	23323	23742	21285	27291	29191	27913
		390.63	17710	16045	16394	28386	25659	31432
		0	11786	8838	11758	24023	21717	30983
	Fig 3D
		SARS-CoV-2-Sgp-cell, N=4	Non-engineered cells, N=3
		18152	14483
		18200	14535
		18049	14251
		18182

## Sheet: Fig4
COVID-19 antigen test			DOI: 10.1128/spectrum.00731-2
		Fig4A	Testing by DxCells
			Negative mice, N=3	Infected mice, N=8
			70206	84608
			70219.5	101105
			68495	104703
				129328
				118758
				76502
				99279
				86508
		Fig4B	Testing by qPCR (viral loads)
			Negative mice, N=3	Infected mice, N=8
			0	0.5759
			0	3.71386
			0	3.96504
				0.5759
				0.364693
				0.657905
				1.83282

## Sheet: FigS1
COVID-19 antigen test			DOI: 10.1128/spectrum.00731-2
	FigS1A
		Target-Cell count	SARS-CoV-1-Sgp-cells (N=4)				Non-engineered cells (N=4)				S/N
		40000	33922800	31461960	31169200	32537960	1363320	1045040	1248120	1091560	27.1885
		20000	34570840	29569120	30336600	28805800	1387000	1065560	1159760	1092080	26.2058
		10000	28991600	27613000	27596160	24103160	1607960	1555400	1299880	1186840	19.1686
		5000	27029640	24806000	24634280	23639360	1668240	1568240	1399960	1655400	15.911
		2500	20729080	19466480	18073160	16797240	1608960	1418440	1487840	1442160	12.6005
		1250	14886320	12904960	11640560	12516520	1536640	1454360	1415800	1478240	8.82719
		625	9790800	8594480	8677560	9276040	1531800	1470160	1487680	1649320	5.91939
		313	6855040	6329840	5738680	4961400	1536200	1404160	1414440	1754280	3.90975
		156	4361200	3960480	3843480	3704760	1673920	1389840	1479080	1516880	2.61892
		78	3235800	2561480	2541120	2655000	1389880	1421720	1577760	1370880	1.9085
		39	2221040	2375240	2321560	1750280	1425960	1359680	1350160	1408160	1.56352
	FigS1B
		DxCell count	SARS-CoV-1-Sgp-cells (N=4)				Non-engineered cells (N=4)				S/N
		100000	77787200	72143000	72811200	67766320	35859520	36179520	34230360	35899680	2.0434
		50000	63878600	58084480	59784320	65513760	14991080	12760840	13394000	14138520	4.47253
		25000	52760840	50489240	49924120	46471280	5753080	5416960	5929560	5494360	8.83623
		12500	38734800	32385320	38453960	37799480	2480120	2403800	2315560	2115400	15.8213
		6250	28789120	25988560	26403920	25284880	893440	1016560	863080	1449720	25.2123
		3125	18811920	16840680	16938120	15501480	552440	327960	387480	492440	38.6817
		1563	12005720	10471120	9988200	8431440	187200	199920	208840	167880	53.5406
		781	6776600	5397080	5886600	5353080	123920	122200	81120	144360	49.6466
		391	3632200	2898440	3682000	2954520	62280	47240	68360	80480	50.9644
		195	1722280	1667600	2087440	2073880	35640	35960	28000	43520	52.7613
		98	1744920	674840	838320	603800	27680	33880	46440	30040	27.9765
	FigS1C
		Time of stimulation (Hr)	10K SARS-CoV-1-Sgp-cells (N=4)				10K Non-engineered cells (N=4)				S/N
		1	1096200	1091840	1068880	1072160	957360	1029000	1074440	894120	1.09461
		2	2181520	1906600	1831160	1809320	1035080	994560	1062280	1174360	1.81155
		6	12196680	11676640	12177480	11717120	1223960	1285920	1242120	1154360	9.73592
		24	33549160	34561760	34868080	32421800	1555440	1664680	1738400	1684200	20.3833
		48	41544960	44063640	41961720	39000240	2046960	2090320	1803200	1905000	21.2314
		72	51127360	55022440	53401120	54580880	1905920	2242760	2460560	2082160	24.6372
		96	66451360	73206440	75759840	76211680	2061080	2046080	2017520	2137320	35.2977
		Time of stimulation (Hr)	5K SARS-CoV-1-Sgp-cells (N=4)				5K Non-engineered cells (N=4)				S/N
		1	953400	973240	1062920	1180400	1204280	1012040	1033480	980600	0.985713
		2	1442440	1286520	1347960	1417600	1046440	1019320	973280	932240	1.38356
		6	9123040	7824360	7998080	8165040	1194360	1289680	1067920	1050680	7.19381
		24	31742080	27739800	28773960	29641920	1977280	1757600	1763760	1981560	15.7613
		48	38844720	38578000	38107760	38790120	2239320	2451720	1907520	2079320	17.7832
		72	50763040	53553760	54236560	52532080	2586520	3015200	2485640	2302440	20.3166
		96	68581560	74103680	72237840	73907600	2944320	3062680	3273360	3253920	23.0433
		Time of stimulation (Hr)	2.5K SARS-CoV-1-Sgp-cells (N=4)				2.5K Non-engineered cells (N=4)				S/N
		1	1021480	1030600	967560	1071920	841680	947240	952040	957160	1.10639
		2	1224360	1164200	1145080	1063040	953440	914960	975360	949080	1.21194
		6	5193080	5853960	5374600	5408760	1114640	1206360	1065240	999400	4.9777
		24	22637880	22408600	21843280	20622240	1450440	1583200	1593800	1970720	13.2631
		48	34516880	32716920	32266840	31990560	1507480	2453840	2202080	2337840	15.4673
		72	42221280	45991120	48617160	47757440	2960440	2771040	2839400	2658520	16.4378
		96	64315800	63433120	63230000	65889480	3501160	3948000	3560880	3627040	17.5492
	FigS1D
		Target-Cell count	SARS-CoV-1-Sgp-cells + Non-engineered cells, 1:1 (N=4)				SARS-CoV-1-Sgp-cells (N=4)				Non-engineered cells (N=4)				S/N (SARS-CoV-1-Sgp-cells + Non-engineered cells, 1:1)	S/N (SARS-CoV-1-Sgp-cells)
		20000	36415800	36190240	36825480	38130920	42166160	37777160	42355120	39078280	1132520	1243080	1102560	1014200	32.8474	35.9225
		10000	39427680	36570400	37166240	39901320	41447840	39831200	42624160	38809880	1205680	1287400	1086600	1216040	31.9171	33.9288
		5000	37973960	36213920	35676240	34569760	37530520	39353360	37637960	36732080	1250280	1281160	1228840	1282640	28.6409	29.9933
		2500	29088560	28914120	28591280	28493200	30279080	31505520	30534400	28635000	1211480	1166440	1250960	1188360	23.8907	25.1086
		1250	22533920	21326040	19424720	23144240	21106960	21179920	22356840	22273280	1568960	1141440	1252240	1192600	16.7653	16.8599
		625	15667360	16036880	15331080	14614720	14828640	16756000	16584800	16667600	1300680	1329120	1219480	1365000	11.8233	12.4345
		313	10843280	11098720	12257120	9472440	10808240	11748800	12973680	10418320	1459600	1206240	1174200	1192920	8.67711	9.12963
		156	6494800	6158480	4948680	6187920	6294920	6924440	7497600	7387440	1256680	1416320	1252960	1344120	4.51414	5.33282
		78	4257960	4388240	3995320	4315720	3660520	4314400	4860480	4929600	1319080	1406880	1279880	1234480	3.23592	3.39006
		39	3664440	3476680	3006160	2830720	2955000	2482040	2943680	2905720	1400280	1471280	1321520	1310240	2.35821	2.05084
		19	2504320	3106480	2770840	3255600	2878280	2040400	2395560	1895640	1411120	1291040	1398240	1162640	2.21113	1.74992

## Sheet: FigS2
COVID-19 antigen test			DOI: 10.1128/spectrum.00731-2
	FigS2A (Ty1)
		Target-Cell count	SARS-CoV-1-Sgp-cells (N=4)				SARS-CoV-2-Sgp-cells (N=4)				Non-engineered cells (N=4)
		40000	9333880	9338440	9597800	9718800	44254880	52698360	50246440	47625400	8389280	8418440	9252360	9542440
		20000	9575560	9285160	8987760	10412000	44799080	44292880	42420800	44620560	9536720	9450080	8604680	10409600
		10000	10234120	9001840	8667040	9051680	39239040	40034720	39443840	42207320	9447480	9134880	8832120	9486640
		5000	10329360	9681040	10508080	9632920	35904920	35849560	35564200	37529400	9072920	10317800	8723320	8930440
		2500	9155440	9104120	11234600	9276600	27200040	35946920	31377480	29985920	8993280	9235920	9243280	9336320
	FigS2B (S309)
		Target-Cell count	SARS-CoV-1-Sgp-cells (N=4)				SARS-CoV-2-Sgp-cells (N=4)				Non-engineered cells (N=4)
		40000	40912440	85209120	79628120	87837560	101926200	101993640	103719480	97112640	2493640	4666400	3057360	3717720
		20000	59787520	68522240	72549840	64980120	98622640	78958280	91520280	83917560	3820800	4183120	4369400	3376400
		10000	64197520	61066920	71174000	53514680	93926680	91408240	93081800	90992320	2536960	4313480	3288000	3339720
		5000	54868000	53500800	59293600	55554280	92957560	80608320	74038840	67217240	3473680	3503000	2775520	5066760
		2500	49277680	45295240	50014520	44641760	96450120	69644480	73887160	61130960	4121440	2733640	4178840	4140000
	FigS2C (S230)
		Target-Cell count	SARS-CoV-1-Sgp-cells (N=4)				SARS-CoV-2-Sgp-cells (N=4)				Non-engineered cells (N=4)
		40000	33436000	32665840	32468000	31782440	1429000	1740480	1319080	1527800	1410200	1501000	1318400	1429480
		20000	32362600	32386440	33139920	33097800	1732280	1698600	1813520	1558720	1724880	1679800	1811920	1779720
		10000	32463440	32134680	31877680	31133200	1987280	1963600	2038560	2038120	1835080	1880240	2056280	1696360
		5000	27136800	24876040	23819440	26348360	2081480	1995000	1974560	1947680	2223760	1894560	2175360	1833080
		2500	18743720	18714720	19261160	19065840	2729240	1923120	1872560	2048680	1936160	2195920	2488160	1950360
	FigS2D (m396)
		Target-Cell count	SARS-CoV-1-Sgp-cells (N=4)				SARS-CoV-2-Sgp-cells (N=4)				Non-engineered cells (N=4)
		40000	810600	841360	840640	785880	232720	235680	219200	220960	246640	245920	254920	236360
		20000	720640	681000	749160	791720	234720	259520	234000	248560	243520	247880	272760	282880
		10000	584360	650840	628680	587320	252480	289120	262640	235000	269920	252080	354160	258280
		5000	536200	491720	535840	548440	245640	282840	192800	243480	249120	249400	249160	250000
		2500	441520	409400	437160	417080	248400	249760	241400	244920	249960	270680	272880	279720
	FigS2E (CR3022)
		Target-Cell count	SARS-CoV-1-Sgp-cells (N=4)				SARS-CoV-2-Sgp-cells (N=4)				Non-engineered cells (N=4)
		40000	5455640	5522600	5950160	6161440	1691200	1782640	1750360	1767840	1730880	1679360	1638760	1842720
		20000	5318160	5276160	5805880	5537080	1827960	1950720	1824200	1883280	1835560	1718440	1765000	1836880
		10000	4867280	4883760	5463040	5184080	2149400	2251080	1980360	1847160	1813040	1872920	1921440	1699640
		5000	4358720	4445080	4815360	4343920	2615520	2424960	2088920	2245840	2095040	1880120	1973960	2131840
		2500	4096160	3885480	4010280	4439120	2473960	2325840	2398200	2066360	1898360	2133040	2302520	2241320

## Sheet: FigS3
COVID-19 antigen test			DOI: 10.1128/spectrum.00731-2
	FigS3
		Heat-Air 65°C, N=4	Heat-Bead 65°C, N=4	Non-Target cells (Negative), N=4
		5399840	5557040	3181760
		5193720	5845960	3576600
		5616680	4957440	3610200
		6253440	5625520	3751840

## Sheet: FigS4
COVID-19 antigen test			DOI: 10.1128/spectrum.00731-2
	FigS4A (Ebola)
		Target-Cell count	EBOV-cells (N=4)				Non-engineered cells (N=4)				S/N
		80000	31669440	34245920	39138560	32502560	1563440	1501320	1449480	1584800	22.5538
		40000	28401320	25524080	26563560	32070840	1996520	2085840	1818280	1583440	15.0399
		20000	23704920	17940920	27072400	23303560	2165040	2333200	1862920	1747960	11.3479
		10000	19499280	22457720	22026120	20298160	1937920	2151640	2108880	2157440	10.0865
		5000	13638520	12685080	13084960	15521080	2619760	2090320	2326120	2324960	5.86782
		2500	8208800	7996000	2595320	10556560	2288680	2850040	2560800	1655760	3.13798
		1250	6358800	5145200	8093840	6888400	3276160	2507640	3412280	2286640	2.30662
		625	4467360	5111920	6465640	5909840	2619200	2104360	1940760	2104560	2.50371
		313	4684320	4188480	3873320	2937200	2141200	2916760	2247600	2441520	1.60903
		156	3336480	2282800	3990520	3651360	3631600	3797360	2322840	2610960	1.07267
		78	2747760	2778320	3056440	3360560	3171880	3812840	3915920	1867200	0.935403
	FigS4B (Marburg)
		Target-Cell count	MARV-cells (N=4)				Non-engineered cells (N=4)				S/N
		80000	849480	1065760	1416000	1395360	694920	726560	684160	848160	1.60018
		40000	1374520	1559440	1574440	1604280	703920	774600	822480	1062600	1.8173
		20000	544800	1513240	1347480	1336800	965120	920800	831600	652840	1.40707
		10000	1223280	1226080	1710240	1718800	760520	620920	899640	945920	1.82163
		5000	907760	1213560	1046560	1209400	724600	886560	757720	816560	1.37415
		2500	402920	888000	1091240	922320	1112080	813960	833880	970880	0.88573
		1250	480880	704160	1108200	985840	1006800	915160	948520	809960	0.890948
		625	525840	856800	1047880	1505560	829280	907280	978880	814480	1.11506
		313	1177560	1166320	1012080	961560	1006560	1345760	893480	1256480	0.958963
		156	861400	625440	950680	869960	815560	957680	983400	775400	0.936422
		78	1010440	928000	931840	918320	1194880	933240	962760	897200	0.949981
	FigS4C (Chikungunya)
		Target-Cell count	CHKV-cells (N=4)				Non-engineered cells (N=4)				S/N
		80000	6666560	5942640	6202360	7633720	941960	861360	833200	725920	7.86491
		40000	6565360	6729360	1860920*	6905120	993880	932360	935000	1169360	6.68216
		20000	5862200	7271480	6907800	5314440	1065240	1047560	1124560	1127640	5.80892
		10000	5587720	6045720	6188680	5370480	1102840	1094560	1149640	1015760	5.31599
		5000	4273000	4686680	3143400	4747600	1429920	1026240	963680	1025080	3.791
		2500	3197760	4036480	3653600	3806960	1143120	1056520	1195360	1083080	3.2815
		1250	628160*	2762720	3093840	2720560	1038240	976800	1149400	1055160	2.71025
		625	891320	1877160	1827440	1908560	1060520	996800	875560	1225040	1.56436
		313	780560	1248040	1482560	1274120	949200	995640	794200	711880	1.38667
		156	1143520	1188080	1161800	1158720	981560	1109360	943120	1059720	1.13639
		78	656400	972640	931280	1182440	1354160	1403600	1498320	1284000	0.675579
	FigS4D (Nipah)
		Target-Cell count	NiVF-cells (N=4)				Non-engineered cells (N=4)				S/N
		80000	13275240	13051560	11938760	13225560	2119440	2070400	2054880	1875960	6.34074
		40000	17056960	14883880	16190200	12134880	2521760	2330800	2597000	2257680	6.20835
		20000	15369480	15120320	15195200	14926720	2728120	2654360	3093840	2893680	5.33085
		10000	14052160	13779040	13808520	11910480	2473520	2838440	2863480	2746400	4.90304
		5000	12643480	14082800	13564800	12942440	3202880	2928480	2705200	2793080	4.5774
		2500	10231240	8093080	9091280	8923160	2920560	2678720	2879480	2965040	3.17541
		1250	6920600	6647560	7332600	6842280	3460280	2754240	2982000	3021440	2.27068
		625	6416040	5310520	5956360	5148960	2454840	2827480	2820200	2816240	2.09107
		313	4615520	4607960	5246160	4203120	2402480	2649640	2675200	3261600	1.69924
		156	3372320	3716200	3462320	3257400	2979560	2932880	2623640	2874040	1.21018
		78	2536640	2820240	2433440	2742080	2504960	1964040	2075680	2180000	1.2072
	FigS4E (West Nile)
		Target-Cell count	WNV-cells (N=4)				Non-engineered cells (N=4)				S/N
		80000	15085880	21719240	15403520	19526920	4630600	4296200	4783640	2853800	4.33075
		40000	10852960	20312560	21205440	18744200	5254520	4352560	5533600	4143840	3.68768
		20000	14058600	9052120	16865160	14920240	5823080	4773480	4858400	4422120	2.76178
		10000	10022520	11146880	12336200	14977440	5343040	6199720	6433280	5447160	2.06987
		5000	11200400	11742520	12249640	9922560	5088760	5218360	5435280	5327840	2.14118
		2500	7768960	8302040	8588760	9170880	7853040	5671280	6639400	8677760	1.17299
		1250	7626560	8267880	8201640	7575920	5924200	4607320	5370920	4334640	1.56505
		625	4447920	6887600	7275440	6441720	6100120	6047200	5389920	13843640	0.798342
		313	4111400	3296240	6012840	7179520	4610200	4708000	6476120	4774640	1.00151
		156	7624040	6072040	6383720	5634680	5208800	6690880	4724560	5387520	1.16822
		78	6328480	6509280	5811360	6558840	6272440	6561560	6191680	6067480	1.00457
